# Supplementary material for: Are Perceptions of Government Intervention Related to Support for Prevention? An Australian Survey Study
Source: Healthcare (Basel). 2023 Apr 27;11(9):1246. doi: 10.3390/healthcare11091246 (PMC10177783; doi:10.3390/healthcare11091246)
Supplement: Supplementary file 1 [file healthcare-11-01246-s001.zip]

Archive with 1 entries (1 files):
- healthcare-2226284-supplementary.pdf
